# Supplementary material for: Drivers and consequences of nest ectoparasite pressure in tit nestlings
Source: Int J Parasitol Parasites Wildl. 2025 Apr 25;27:101075. doi: 10.1016/j.ijppaw.2025.101075 (PMC12861676; doi:10.1016/j.ijppaw.2025.101075)
Supplement: Multimedia component 2 [file mmc2.xlsx]

## Sheet: DB
Nest	Species	Year	Brood type (first/second)	Lay date (julian)	Nest dry weight (g)	Flea adults	Flea larvae	Total fleas	Protocalliphora larvae	Protocalliphora pupa	Total Protocalliphora	Obligatory parasitic mites	Facultative parasitic mites	Total mites	Collembola	Psocoptera	Araneae	Isopoda	Staphilinidae (P)	Histeridae (P)	Dermestidae (P)	Other Coleoptera	Dermaptera	Diptera	Formicidae	Other Hymenoptera	Lepidoptera	Thysanoptera	Hydroteae/Muscina	Shannon Index	% anthropogenic material	Total Nº predators (P)	No Chicks fledged	Fledging Success (%)	clutch size	brood size	body mass (g)	tarsus lenght (mm)	EMI	HCT (%)	esr	Hb (g/L)	wbc	H/L	Micronuclei	NAE	Polychromasia	re-used box ?
9	BT	2021	1	94	40.27	0	0	0	0	0	0	4	0	4	59	5	0	0	285	0	0	0	0	10	0	0	2	0	0	1.04318		285	6	85.7143	7	7	8.87	15.7			9.358	107.94	21.5	0.86	0.167	15.33	39.95	1
14	BT	2021	1	102	25.72	3	58	61	0	4	4	37	4	41	15	12	0	0	3	0	0	2	0	0	0	1	1	0	0	2.27998	0.793546	7	1	20	7	5	7.3	14.7										1
26	BT	2021	1	102	35.64	0	0	0	0	11	11	4	30	34	14	8	0	0	16	0	0	5	0	1	0	0	1	0	0	2.64549		46	4	100	6	4	10.5	16.55			14.9491	66.97	8.66667	0.0476667	0	17	71.2333	0
29	BT	2021	1	108	32.83	0	0	0	4	1	5	5	3	8	16	2	0	0	0	0	0	0	0	0	0	0	0	0	0	1.92277		3	5	83.3333	7	6	8.18	15.02			8.27571	94.922	15.4	0.341	0	16.2	59.5	1
37	BT	2021	1	98	27.2	1	0	1	7	4	11	1	5	6	74	0	0	0	3	0	0	0	0	0	9	0	1	0	0	1.54808		8	5	83.3333	7	6	8.18	14.4			9.40245	98.1975	22.5	0.1575	0	8.75	49.3	1
55	BT	2021	1	123	23.17	0	0	0	0	24	24	1	1	2	38	0	0	0	3	0	0	1	0	0	1	1	0	0	0	1.64049	2.60596	4	1	16.6667	7	6	7.85	14			9.42966	76.06						0
71	BT	2021	1	111	24.35	0	0	0	0	0	0	1	10	11	106	20	0	0	0	0	0	0	0	0	6	0	0	0	0	1.22751		10	1	25	6	5	10	16.3			9.14634		18	1.17	3	62	42.9	1
73	BT	2021	1	93	34.06	0	0	0	0	0	0	1	7	8	32	21	0	0	5	0	0	0	0	0	0	0	1	0	0	1.83475	1.14856	12	4	80	6	6	8.1875	15.5			4.6757	113.225						1
99	BT	2021	1	93	37.65	0	0	0	0	0	0	0	68	68	163	3	0	0	93	0	0	0	0	0	0	0	0	0	0	1.54982	2.32032	161	4	66.6667	10	1	7.6375	14.125			8.18303	116.253	19	1.8	0.666667	16	45.9	1
23A	BT	2021	1	102	35.72	0	0	0	1	2	3	5	132	137	7	6	0	0	29	0	0	2	0	5	0	0	1	0	0	1.59156		161	3	60	6	1	8.32	14.3			10.87	96.48						1
64A	BT	2021	1	113	28.49	0	0	0	0	0	0	2	41	43			0	0	4	0	0	1	0	0	1	0	1	0	0			45	1	100	4	4	9.9	15.7			6.316	115						1
3	BT	2021	2	120	33.48	0	0	0	0	14	14	101	0	101	46	0	0	0	1	0	0	1	0	0	1	0	3	1	0	1.53148		1	3	100	6	2	8.26667	15.1333			20.1078	79.2267	35.3333	0.3399	0	25	60.0333	1
12	BT	2021	2	134	24.38	0	0	0	0	0	0	8	56	64	38	6	0	0	1	0	0	0	0	0	0	0	0	0	0	1.59256		57	2	100	5	4	10.6	15.85			14.6686	90.94	23	0.0625	1.5	39	37.7	1
17	BT	2021	2	152	32.53	0	0	0	4	3	7	3	0	3	10	0	0	0	0	0	0	0	0	0	0	0	0	0	0	1.44065	1.47279	0	1	25	5	5	7.5	15.4			38.64	65.32						1
48	BT	2021	2	145	17.41	0	0	0	17	0	17	596	0	596	56	0	0	0	0	0	0	3	0	0	0	0	0	0	0	0.621368	3.85583	0	5	100	5	4	8.25	15.1			4.25877	97.445	24.75	0.409935	0	9.25	59.925	1
51	BT	2021	2	135	30.27	0	0	0	0	15	15	31	7	38	118	8	0	0	7	0	0	3	0	0	0	0	0	0	0	1.78238		14	4	100	6	2	10.8125	15.95			16.446		18	0.0833333	0	5	66.1	1
66	BT	2021	2	139	32.99	0	0	0	0	0	0	84	22	106	7	38	0	0	0	0	0	0	0	0	0	0	0	0	0	1.58188	1.11701	22	2	100	6	5	10.25	15.55			11.1445	69.55						1
68	BT	2021	2	126	27.92	0	0	0	1	23	24	24	0	24	30	8	0	0	0	0	0	0	0	0	5	0	1	0	0	2.14427		0	4	80	6	6	10.575	16.425			28.34	74.695	11	0.25	0	13.5	80.1	1
79	BT	2021	2	135	32.69	0	0	0	6	4	10	72	41	113	96	2	0	0	1	0	0	0	0	0	0	0	0	1	0	1.83108	5.32701	42	2	33.3333	4	3	8.1	14.6			14.1975	101.11	36	0.5	0	16	102.5	1
85	BT	2021	2	138	45.1	0	0	0	0	3	3	1	36	37	38	4	0	0	5	0	0	3	0	0	0	0	0	0	0	1.88454		41	3	100	6	6	9.83333	15.4667			9.0969							1
16B	BT	2021	2	137	32.25	0	0	0	2	7	9	46	212	258			3	0	0	0	0	2	0	0	41	0	0	0	0			212	4	66.6667	6	5	8.275	14.725			20.3472		34.6667	0.213333	0.333333	19.6667	66.1333
38B	BT	2021	2	142	47.05	0	0	0	0	10	10	62	34	96			0	0	0	0	0	0	0	0	5	2	1	0	0			34	3	60	6	5	8.46667	15.6333			23.1337	82.2667	34	0.677	0	9.5	71.05
49B	BT	2021	2	137	51.68	0	0	0	5	0	5	3856	66	3922	18	18	0	0	4	0	0	2	0	7	40	0	0	0	0	0.333275	2.44176	70	5	100	6	6	7.86	14.92			23.8621	62.712	22	0.0416675	0	9.75	102.05
72B	BT	2021	2	157	32.31	0	0	0	0	15	15	132	14	146	28	4	0	0	67	0	0	1	0	0	0	1	2	0	0	2.01106		81	2	100	4	4	10.75	16.5			9.60955	55.44	25	0.25	0	18	55.6
82B	BT	2021	2	157	28.24	0	0	0	0	5	5	227	54	281	28	0	0	0	5	0	0	0	0	0	1	0	1	2	0	1.37807	2.60198	59	2	50	7	4	8.3	15			3.05518	93.02	23	2	0	8.5	33.5
94B	BT	2021	2	134	40.27	0	0	0	0	17	17	11	87	98	86	14	1	0	42	0	0	0	1	5	0	0	0	0	20	2.521	0.327291	129	4	100	6	5	9.65	14.975			10.2007	55.63	12	0.125	0	7.25	55.325
2	GT	2021	1	106	21.95	0	16	16	0	1	1	894	2	896	13	3	0	0	0	0	0	2	0	0	0	1	0	0	0	0.330116	7.56264	2	4	80	7	6	13.25	18.2			14.802							0
8	GT	2021	1	109	32.45	1	0	1	0	0	0	5	4	9	12	2	0	0	145	0	0	0	0	6	0	4	0	0	0	1.17529	1.25393	149	6	100	6	3	14.0833	18.9833			16.0473							1
11	GT	2021	1	114	25.15	0	4	4	0	35	35	256	548	804	10	4	0	0	0	0	0	0	0	0	0	0	0	0	0	1.26886	10.1177	548	3	100	5	2	15.5	18.5667										1
20	GT	2021	1	97	28.99	0	264	264	0	0	0	4	4	8	85	2	0	0	39	0	0	0	0	0	4	0	0	0	0	1.43551	4.39289	43	2	100	6	4	17.75	19.4			5.45993							0
22	GT	2021	1	92	19.4	0	0	0	0	2	2	22	61	83	26	3	0	0	341	0	0	1	0	0	9	0	0	0	0	1.3634	8.29639	402	4	100	6	5	18.5	19.15			10.1139							1
30	GT	2021	1	96	34.03	0	260	260	0	0	0	7	152	159	0	0	0	0	118	0	0	4	0	0	0	0	0	0	0	1.6353	4.93065	270	4	80	7	5	17.375	18.675			12.6778							0
44	GT	2021	1	103	22.95	1	36	37	0	0	0	20	232	252	85	1	0	0	471	0	0	0	0	0	13	0	0	0	0	1.7402		703	5	100	6	5	17.1				12.1406							1
70	GT	2021	1	108	33.84	0	4	4	8	1	9	19	43	62	100	4	0	13	351	0	0	0	0	0	0	0	0	0	0	1.64672	8.21247	394	4	80	5	4	18.5	19.275			8.42197							0
76	GT	2021	1	101	26.76	0	0	0	0	0	0			0	37	5	0	0	1	0	0	0	0	0	3	0	0	0	0		10.2896		4	100	4	4	16.375	18.55			14.2872							1
90	GT	2021	1	102	28.19	0	0	0	0	2	2	15	281	296	28	2	0	0	432	0	0	0	0	1	0	0	0	0	0	1.33904	1.18375	713	4	100	6	6	17.125	19.5			4.31359							1
91	GT	2021	1	95	35.25	0	0	0	0	19	19	10	572	582	321	0	0	0	282	0	0	0	0	0	4	1	0	0	0	1.69575	10.3387	854	6	100	6	4	15.5	18.6833			14.4127							0
95	GT	2021	1	97	22.58	2	73	75	0	0	0	2	5	7	13	2	0	0	21	0	0	0	0	0	0	0	0	0	0	1.602		26	4	100	7	6	16.5	18.95			8.74818							1
97	GT	2021	1	102	30.26	1	0	1	0	4	4	50	414	464	13	0	0	0	620	1	0	3	0	0	1	0	0	0	0	1.35602		1035	6	100	6	4	14.5	18.2333			7.1417							1
111	GT	2021	1	116	27.3	1	145	146	0	24	24	0	0	0	30	5	0	0	717	0	0	1	0	10	0	0	0	0	0	1.12712	6.69084	717	4	100	6	6	15.425	18.875			16.1936							0
16A	GT	2021	1	88	33.11	0	0	0	0	0	0	10	642	652	27	0	0	0	12	0	0	10	0	1	9	1	0	0	0	0.692114	7.10571	654	6	100	7	6	17.3333	18.6833
31A	GT	2021	1	98	30.43	0	0	0	0	27	27	0	292	292	8	2	0	0	0	0	0	0	0	0	0	0	0	0	0	0.623917		292	6	100	5	5	16.0833	18.3333			15.0797
42A	GT	2021	1	98	28.35	1	241	242	0	0	0	2	107	109	23	2	0	0	56	0	0	5	0	1	0	0	0	0	0	1.73697	6.94497	163	4	100	7	4	17	18.825			10.1079
45A	GT	2021	1	98	27.92	0	0	0	3	0	3	9	81	90	333	0	0	0	0	0	0	20	0	0	13	0	0	0	0	1.27876		81	1	33.3333	5	3	14.5	18.2			14.5963
49A	GT	2021	1	95	29.53	0	6	6	1	0	1	16	36	52	51	25	0	0	2	1	0	0	0	0	20	0	0	0	0	2.4971	11.1341	39	4	80	7	5	17.55	19.55			4.45166
52A	GT	2021	1	107	32	0	0	0	0	0	0	12	11	23	23	9	0	0	0	1	0	0	0	0	3	0	0	0	0	2.18096	14.7484	12	3	100	7	3	18.75	19.2
75A	GT	2021	1	92	29.62	1	0	1	0	0	0	46	45	91	18	0	0	0	122	0	0	1	2	0	4	0	0	0	0	1.90996		167	4	80	7	5	13.875	17.85			11.67
96A	GT	2021	1	98	29.55	2	0	2	0	7	7	0	422	422	184	0	0	0	240	0	1	4	0	15	0	0	0	0	0	1.71537	6.82504	663	5	83.3333	6	6	15.1	18.34			9.78667
7	GT	2021	2	156	37.99	0	0	0	0	0	0	1582	560	2142	27	0	0	0	0	0	1	0	0	0	1	1	0	0	0	0.931245	5.61121	561	4	100	5	4	14.975	19.25			15.6856
36	GT	2021	2	123	19.84	0	3	3	0	8	8	29	28	57	2	2	0	0	0	0	0	0	0	0	1	0	0	0	0	1.96733	8.46825	28	5	100	6	5	16.5	18.52			8.55064
93	GT	2021	2	145	29.05	0	0	0	0	20	20	82	232	314	11	0	0	0	35	0	0	0	0	0	4	2	0	0	0	1.70544		267	4	80	6	5	17.025	18.975			12.7037
116	GT	2021	2	138	23.15	0	0	0	20	0	20	34	232	266	44	0	0	0	287	0	0	1	0	4	0	1	0	0	0	1.78067	25.9197	519	5	100	8	5	15.7	18.92			21.2988
23B	GT	2021	2	156	18.65	0	0	0	0	2	2	70	136	206	4	3	0	0	0	0	0	36	0	0	0	0	0	0	0	1.62168	8.99517	136	2	66.6667	5	3	15.25	18.85			5.92799
31B	GT	2021	2	163	20.72	1	0	1	0	0	0	1332	34	1366	7	4	0	0	0	0	0	2	0	0	6	0	0	0	0	0.30434	11.3219	34	4	80	6	5	16.425	18.3			15.7902
42B	GT	2021	2	157	20.58							60	498	558																			4	100	6	4	11.925	18.4333			26.6141
45B	GT	2021	2	159	28.2	1	66	67	0	13	13	1388	202	1590	75	2	0	0	0	0	0	0	0	0	0	0	0	0	0	1.06277	4.09184	202	2	66.6667	3	3	15.5	18.4			5.92079
50B	GT	2021	2	151	15.1	0	0	0	0	4	4	3870	20	3890	21	3	0	0	0	0	26	0	0	0	1	0	0	0	0	0.174768	22.806	46	1	25	4	4	14	18.6			8.53933
87B	GT	2021	2	142	17.72	0	1	1	0	7	7	167	25	192	34	1	0	0	1	1	0	0	0	0	0	2	0	0	0	1.44145	22.5167	27	1	25	7	4	17.6	19.8
96B	GT	2021	2	161	20.69	0	0	0	1	11	12	87	69	156	1	1	0	0	0	0	44	0	0	0	0	0	0	0	0	1.82904		113	4	100	6	4	17.8	19.475			13.636
3	BT	2022	1	109	27	0	0	0	0	0	0	864	0	864	3	2	1	0	1	0	0	0	0	0	0	0	0	0	0	0.0822836		1	4	100	5	4	10.75	15.4125			5.925	114.547						1
4	GT	2022	1	104	36	3	107	110	5	0	5	1736	12	1748	2	5	0	0	5	0	0	0	0	0	0	1	0	0	0	0.474803		17	5	100	5	5	13.56	17.82	0.244625	41.762	13.44	89.1775	15.5	1.762	1.5	6.5	91.15	1
7	GT	2022	1	106	24	0	0	0	0	0	0	3612	8	3620	1	0	0	0	0	0	3	0	0	0	0	0	0	0	0	0.0359849		11	3	100	6	3	16.8333	17.75	0.25646	46.1133	10.45		24	1.1	3	13.3333	94.8333	1
8	GT	2022	2	144	53	0	0	0	0	10	10	92	1038	1130	12	2	0	0	7	0	0	0	0	0	0	3	0	0	33	0.810326		1045	4	80	6	5	14		0.232678	40.6167	11.95	101.04	27.3333	0.4575	5	20.6667	47.7333	1
9	BT	2022	1	98	41	0	0	0	0	0	0	12	0	12	8	36	0	0	0	0	0	4	0	0	0	0	0	0	0	1.55461		0	6	100	6	6	10.3083	16.2417			9.725	96.232						1
11	BT	2022	1	92	23	0	0	0	0	0	0	5	31	36	2	0	0	0	3	0	0	0	0	0	0	0	0	0	0	1.16378		34	5	83.3333	6	6	9.8	15.86			6.72	114.81						1
12	GT	2022	1	121	25	3	7	10	0	0	0	374	774	1148	0	1	0	0	1	0	0	0	0	0	0	0	0	0	0	0.99266		775	5	100	5	5	18.4	19.65			6.34	125.622						1
15	GT	2022	1	88	26	0	9	9	0	0	0	1	59	60	3	0	0	0	8	0	0	0	0	0	0	0	0	0	0	1.26743		67	5	83.3333	7	6	15.87	19.45		41.12	7.12	109.774						0
16	GT	2022	1	90	30	0	0	0	0	0	0	12	157	169	12	8	0	0	0	0	0	0	0	0	5	0	0	0	0	1.06948		157	6	100	6	6	16.05	18.9417	0.239289	43.22	8.25	120.257	16	0.506667	0.8	13.4	29.4	1
17	GT	2022	1	105	46	1	2	3	0	0	0	36	14	50	1	0	0	0	2	0	0	1	0	0	0	0	0	0	0	1.51403		16	6	100	6	6	15.75	19	0.249021	41.2133	8.81667	113.552	27	0.236667	2.25	9.75	51.95	0
19	BT	2022	1	109	29	0	0	0	0	8	8	42	7	49	7	0	0	0	0	0	0	0	0	0	0	0	0	0	0	1.47218		7	5	100	6	5	8.58	15.75			19.5	93.772						1
20	BT	2022	1	110	46	0	28	28	0	0	0	77	12	89	0	1	0	0	0	0	0	0	0	0	0	1	0	0	0	1.34719		12	6	100	6	6	9.08333	15.4417			13.4667	83.2767						1
21	GT	2022	1	93	46	0	7	7	0	0	0	143	89	232	0	41	0	0	8	0	1	1	0	0	0	0	0	0	0	1.754		98	2	66.6667	4	3	16	18.6		40.925	5.95	97.32						1
22	GT	2022	1	91	31	0	28	28	0	0	0	0	622	622	0	141	0	0	7	0	0	0	0	0	0	0	0	0	0	0.951556		629	6	85.7143	7	7	17.3333	18.875		45.31	7.71667	90.83						1
26	GT	2022	1	100	30	0	69	69	8	0	8	464	210	674	0	0	0	0	1	0	0	0	0	0	0	1	0	0	0	1.3552		211	6	100	6	6	17.85	19.875	0.238395	43.916	6.52	109.092	23	0.291667	4	12.3333	37.3333	1
28	BT	2022	1	100	35	0	0	0	0	0	0	305	0	305	6	43	0	0	0	0	0	0	0	0	0	0	0	0	0	0.654323		0	4	66.6667	6	6	9.95	15.575			8.73333	87.88						1
29	BT	2022	1	92	30	0	0	0	5	1	6	230	58	288	9	11	0	0	0	0	0	0	0	0	0	0	0	0	0	1.20443		58	5	62.5	8	8	8.86	14.95			11.44	90.138						1
33	GT	2022	1	88	30	0	20	20	0	0	0	17	124	141	4	2	0	0	0	0	0	0	0	0	0	0	0	0	0	1.22654		124	4	80	6	5	16.6	19.1062	0.226866	47.0575	4.975	107.965	28.75	0.275	2.5	11.75	27.9	1
34	BT	2022	1	98	34	0	87	87	0	1	1	32	8	40	12	96	0	0	0	0	2	0	0	0	0	0	0	0	0	1.92124		10	6	85.7143	7	7	9.48571	15.4929			9.35714	84.732						1
38	GT	2022	1	103	32	0	0	0	4	0	4	4676	38	4714	0	2	0	0	1	0	0	0	0	0	0	1	0	0	0	0.0885338		39	6	85.7143	7	7	15.5	18.6333	0.249753		12.5833	90.9133	26.2	1.104	0.8	15	86.56	1
41	GT	2022	1	99	38	1	0	1	2	0	2	178	432	610	10	3	0	0	0	0	0	0	0	0	0	0	0	0	0	1.05876		432	3	100	6	3	16.5667	19.0833	0.244654	44.8667	7.8	109.92	7.5	0.273333	3	15	34.7	1
42	GT	2022	1	101	19	1	73	74	0	0	0	1884	120	2004	1	1	0	0	4	0	0	0	0	0	0	0	0	0	0	0.567625		124	3	100	5	3	17.8333	19.3833	0.25216		8.1	99.7933	27.6667	0.27	1.66667	8.66667	85.2333	1
43	BT	2022	1	101	35	0	68	68	0	7	7	57	59	116	1	2	0	0	1	0	0	0	0	0	0	0	0	0	0	1.88861		60	4	80	6	5	10.25	15.175			13.525	77.3375						1
44	BT	2022	1	114	20	0	0	0	0	13	13	135	101	236	31	27	0	0	0	0	0	0	0	0	21	29	0	0	0	2.34242		101	3	42.8571	7	7	8.4	14.3833			4.6	95.2333						1
45	GT	2022	1	89	36	0	0	0	9	0	9	1026	2	1028	24	1	0	0	0	0	0	0	0	0	22	0	0	0	0	0.394359		2	5	100	5	5	17.32	18.96		46.234	7.6	110.212						1
49	GT	2022	1	106	24	0	14	14	0	4	4	135	2	137	0	17	1	0	0	0	0	0	0	0	16	0	0	0	0	1.46616		2	5	100	5	5	16.1	19.01	0.245353	42.305	11.36	89.045	14	0.296	3	8	25	1
54	GT	2022	2	131	37	0	59	59	0	27	27	176	150	326	4	2	0	0	0	0	0	2	0	0	0	1	0	0	0	1.8658		150	4	100	5	4	17.075	19.4		40.1333	8.275	72.52						1
56	BT	2022	1	92	35	0	0	0	0	0	0	24	89	113	51	5	1	0	0	0	9	3	0	0	5	0	0	0	0	2.02723		98	5	55.5556	10	9	8.18	14.3			12.7	71.48						1
58	BT	2022	1	101	26	0	981	981	0	0	0	24	0	24	29	17	0	0	0	0	0	2	0	0	0	1	0	0	0	0.485974		0	5	100	6	5	9.5	15.78			8.72	97.248						1
60	BT	2022	1	100	37	0	0	0	0	0	0	151	9	160	9	12	0	0	1	0	0	0	0	0	0	0	0	0	0	0.952425		10	6	100	7	6	9.1	15.3			19.58	95.965						1
61	BT	2022	1	121	41	0	157	157	2	0	2	57	52	109	80	28	0	0	3	0	0	0	0	0	8	0	0	0	0	2.27767		55	2	66.6667	4	3	8.23333	14.2667			4.4	95.265						1
62	GT	2022	1	98	40	1	0	1	0	0	0	10	488	489	14	12	0	0	32	0	0	1	0	0	0	0	0	0	0	0.794835		520	5	100	5	5	14.08	18.09	0.240534	36.42	10.32	106.235	8.75	0.588	3.75	11.5	31.5	1
74	GT	2022	1	127	21	0	0	0	12	7	19	6	22	28	12	19	0	0	4	0	1	1	0	0	0	0	0	0	0	2.51067		27	5	100	6	5	14.54	17.61		40.524	13.48	86.1433						1
76	BT	2022	1	105	32	0	0	0	12	0	12	76	1	77	3	70	0	0	2	0	16	1	0	0	0	0	0	0	0	1.87738		19	6	100	6	6	9.70833	15.5333			12.32	100.213						1
79	GT	2022	1	104	23	0	0	0	18	0	18	39	16	55	18	15	0	0	0	0	24	0	0	0	0	0	0	0	0	2.49244		40	5	62.5	8	8	14.4	18.32	0.255655	39.1	8.44	111.722	28	0.404	0.333333	5	24.4333	1
82	BT	2022	1	107	25	0	0	0	0	9	9	24	39	63	4	4	0	0	0	0	0	0	0	0	0	0	0	0	0	1.81319		39	3	75	5	4	9.86667	16.1667			8.36667	106.927						1
85	BT	2022	1	96	44	0	0	0	0	0	0	18	0	18	6	36	0	0	3	0	0	0	0	0	5	0	0	0	0	1.7779		3	3	100	4	3	8.4	15.6333			8.06667	99.5933						1
89	GT	2022	1	88	25	0	0	0	0	0	0	10	460	470	66	8	0	0	328	0	0	0	0	0	3	0	0	0	0	1.4633		788	4	57.1429	7	7	17.5875	18.7812		47.1	7.35	94.12						1
95	GT	2022	1	85	22	0	33	33	5	3	8	598	54	652	4	2	0	0	0	0	31	9	0	0	0	8	0	0	0	1.20053		85	5	71.4286	7	7	16.6	18.57										1
97	BT	2022	1	111	48	0	0	0	0	8	8	1422	446	1868	4	2	0	0	0	0	0	0	0	0	0	0	0	0	0	0.860617		446	2	40	6	5	8.65	13.85			8.4	74.7						1
102	GT	2022	1	104	36	1	100	101	1	0	1	207	0	207	10	68	0	0	80	0	0	0	0	0	0	0	0	0	0	1.97659		80	5	83.3333	6	6	15	18.41	0.24731	34.806	7.72	113.638	35.2	0.64	2.4	20.8	39.66	1
104	GT	2022	1	124	27	0	0	0	1	3	4	80	0	80	0	4	0	0	0	0	0	0	0	0	0	0	0	0	0	0.530406		0	4	100	5	4	18.35	19.1375		43.1	9.875	109.785						0
109	GT	2022	1	106	18	4	0	4	0	0	0	20	102	122	3	0	0	0	132	0	0	1	0	1	0	0	0	0	5	1.64351		234	4	100	4	4	16.6	18.875	0.262835	42.215	8.55	97.8125	23	0.3025	4	9.66667	43.2	1
110	BT	2022	1	107	24	0	0	0	0	3	3	8	22	30	5	1	0	0	38	0	0	0	0	31	0	0	0	0	0	2.20421		60	4	57.1429	7	7	10	14.6125			7.25	116.138						0
111	GT	2022	1	106	22	0	26	26	0	2	2	44	4	48	2	0	0	2	744	0	0	0	0	5	0	1	0	0	0	0.67869		748	5	100	5	5	16.72	19.25	0.261574	41.74	13.48	114.25	34.5	0.4675	0.5	12	78.4	1
112	GT	2022	1	103	34	0	80	80	0	0	0	122	25	147	0	14	0	0	1	0	2	0	0	0	0	1	0	0	0	1.72152		28	3	75	4	4	18.3	19.8167	0.221488	44.2	10.6667	111.067	18	0.31	4.5	31	46.3	0
113	GT	2022	1	98	27	0	29	29	0	0	0	46	6	52			0	0	0	0	0	1	0	0	2	0	0	0	0				3	75	10	4	16.3333	18		38.5833	15.9667	114.937						1
115	BT	2022	1	100	66	0	0	0	0	0	0	9	127	136	20	1	0	0	69	16	0	8	0	2	0	0	0	0	0	1.96927		212	6	85.7143	8	7	10.0333	15.7583			9.5	102.71						1
16b	GT	2022	2	149	23	0	0	0	0	13	13	4	2038	2042	11	3	0	0	113	0	11	0	0	0	13	0	0	0	0	0.518204		2162	5	100	5	5	15.72	18.59	0.253399	42.0375	8.54	98.554	16.25	1.06	4.25	27.25	61.9
33b	GT	2022	2	131	24	0	0	0	0	0	0	10	860	870	0	0	0	14	0	0	0	0	0	0	0	0	0	0	0	0.206491		860	4	100	5	4	17.125	19.625	0.241066	42.7	10.25	111.263	18.3333	0.4925	4.33333	13.6667	54.8333
41b	GT	2022	2	153	17	0	0	0	0	10	10	212	392	604	0	0	0	0	0	0	0	0	0	0	0	0	0	0	0	1.03977		392	5	100	6	5	14	17.95	0.254534	39.4133		84.43	25.5	1.39	6.5	12	81.65
43b	GT	2022	2	158	31	0	0	0	5	44	49	56	278	334	2	47	0	0	0	0	0	6	0	0	0	2	0	0	0	1.6496		278	1	25	4	4	12	17.68	0.274407	42.35	3.85	82.095	24.5	1.115	3	10.5	96.9
5b	GT	2022	2	149	40	0	0	0	0	2	2	20	284	314	0	6	0	0	0	0	1	0	0	0	3	1	0	0	0	0.664076		285	4	100	4	4	13.125	17.975	0.243184	39.535	10.25	115.407	35	1.88	4.5	28	84.35
63b	GT	2022	2	150	31	0	0	0	9	2	11	50	68	118	10	9	0	0	7	0	0	0	0	0	1	2	0	0	0	2.12913		75	4	80	6	5	15.825	19.2125	0.236733	36.925	16.35	129.768	25.5	0.5775	4	30.25	83.55
95b	GT	2022	2	137	32	0	0	0	0	0	0	74	2	76	0	0	0	0	0	0	63	0	0	0	0	0	0	0	0	1.08967		65	4	80	5	5	17	19.54	0.22076	47.616	5.48	130.448	34.6	1.074	5	18.6	61.58
